# Supplementary material for: Antifungal Siderophore Conjugates for Theranostic Applications in Invasive Pulmonary Aspergillosis Using Low-Molecular TAFC Scaffolds
Source: J Fungi (Basel). 2021 Jul 14;7(7):558. doi: 10.3390/jof7070558 (PMC8304796; doi:10.3390/jof7070558)
Supplement: Supplementary file 1 [file jof-07-00558-s001.zip]

Archive with 1 entries (1 files):
- jof-1280875-supplementary.pdf
